# Supplementary material for: Mediterranean Diet and Atrial Fibrillation: Lessons Learned from the AFHRI Case–Control Study
Source: Nutrients. 2022 Sep 1;14(17):3615. doi: 10.3390/nu14173615 (PMC9459737; doi:10.3390/nu14173615)
Supplement: Supplementary file 1 [file nutrients-14-03615-s001.zip]

Archive with 1 entries (1 files):
- nutrients-1839276-supplementary.pdf
